# Supplementary material for: Multi-Omics Reveals Tetrodotoxin Transport and Accumulation Mechanisms in Takifugu bimaculatus
Source: Mar Drugs. 2026 May 10;24(5):172. doi: 10.3390/md24050172 (PMC13208381; doi:10.3390/md24050172)
Supplement: Supplementary file 1 [file marinedrugs-24-00172-s001.zip]

Archive with 19 entries (15 files):
- marinedrugs-4281737-Supplementary Tables S1 and S2.pdf
- Supplementary figure/
- Supplementary figure/Figure S1/
- Supplementary figure/Figure S1/Figure S1A.png
- Supplementary figure/Figure S1/Figure S1B.png
- Supplementary figure/Figure S1/Figure S1C.png
- Supplementary figure/Figure S1/Figure S1D.png
- Supplementary figure/Figure S1/Figure S1E.png
- Supplementary figure/Figure S1/Figure S1F.png
- Supplementary figure/Figure S1/Figure S1G.png
- Supplementary figure/Figure S1/Figure S1H.png
- Supplementary figure/Figure S2/
- Supplementary figure/Figure S2/ECM-receptor interaction.png
- Supplementary figure/Figure S2/Glutathione metabolism.png
- Supplementary figure/Figure S2/Regulation of actin cytoskeleton.png
- Supplementary figure/Figure S2/Steroid metabolism.png
- Supplementary figure/Figure S2/Terpenoid backbone biosynthesis.png
- Supplementary Table S3-S6/
- Supplementary Table S3-S6/Supplementary Table S3-S6.xlsx
