# Supplementary material for: Multi-Omics Reveals Tetrodotoxin Transport and Accumulation Mechanisms in Takifugu bimaculatus
Source: Mar Drugs. 2026 May 10;24(5):172. doi: 10.3390/md24050172 (PMC13208381; doi:10.3390/md24050172)
Supplement: Supplementary file 1 [file marinedrugs-24-00172-s001.zip › Supplementary Table S3-S6/Supplementary Table S3-S6.xlsx]

## Sheet: Table S3
Figure	GO_accession	GO terms	Type
Figure 4C	GO:0008272	sulfate transport	biological_process
	GO:0008653	lipopolysaccharide metabolic process	biological_process
	GO:0009103	lipopolysaccharide biosynthetic process	biological_process
	GO:0072348	sulfur compound transport	biological_process
	GO:0006820	anion transport	biological_process
	GO:0033692	cellular polysaccharide biosynthetic process	biological_process
	GO:0044264	cellular polysaccharide metabolic process	biological_process
	GO:0000271	polysaccharide biosynthetic process	biological_process
	GO:0005976	polysaccharide metabolic process	biological_process
	GO:0034637	cellular carbohydrate biosynthetic process	biological_process
	GO:0044262	cellular carbohydrate metabolic process	biological_process
	GO:0005956	protein kinase CK2 complex	cellular_component
	GO:0015116	sulfate transmembrane transporter activity	molecular_function
	GO:1901682	sulfur compound transmembrane transporter activity	molecular_function
	GO:0015370	solute:sodium symporter activity	molecular_function
	GO:0017153	sodium:dicarboxylate symporter activity	molecular_function
	GO:0005343	organic acid:sodium symporter activity	molecular_function
	GO:0015296	anion:cation symporter activity	molecular_function
	GO:0008509	anion transmembrane transporter activity	molecular_function
	GO:0015293	symporter activity	molecular_function
	GO:0015294	solute:cation symporter activity	molecular_function
	GO:0016715	oxidoreductase activity, acting on paired donors, with incorporation or reduction of molecular oxygen, reduced ascorbate as one donor, and incorporation of one atom of oxygen	molecular_function
	GO:0015081	sodium ion transmembrane transporter activity	molecular_function
	GO:0005310	dicarboxylic acid transmembrane transporter activity	molecular_function
	GO:0015291	secondary active transmembrane transporter activity	molecular_function
	GO:0042287	MHC protein binding	molecular_function
	GO:0042289	MHC class II protein binding	molecular_function
	GO:0003950	NAD+ ADP-ribosyltransferase activity	molecular_function
	GO:0000049	tRNA binding	molecular_function
	GO:0051920	peroxiredoxin activity	molecular_function
Figure 4D	GO:0051775	response to redox state	biological_process
	GO:0022406	membrane docking	biological_process
	GO:0031124	mRNA 3'-end processing	biological_process
	GO:0031123	RNA 3'-end processing	biological_process
	GO:0007186	G-protein coupled receptor signaling pathway	biological_process
	GO:0016558	protein import into peroxisome matrix	biological_process
	GO:0016560	protein import into peroxisome matrix, docking	biological_process
	GO:0020027	hemoglobin metabolic process	biological_process
	GO:0022615	protein to membrane docking	biological_process
	GO:0030097	hemopoiesis	biological_process
	GO:0048534	hematopoietic or lymphoid organ development	biological_process
	GO:0002520	immune system development	biological_process
	GO:0000145	exocyst	cellular_component
	GO:0019825	oxygen binding	molecular_function
	GO:0020037	heme binding	molecular_function
	GO:0046906	tetrapyrrole binding	molecular_function
	GO:0060089	molecular transducer activity	molecular_function
	GO:0004888	transmembrane signaling receptor activity	molecular_function
	GO:0004872	receptor activity	molecular_function
	GO:0004871	signal transducer activity	molecular_function
	GO:0047750	cholestenol delta-isomerase activity	molecular_function
	GO:0038023	signaling receptor activity	molecular_function
	GO:0005227	calcium activated cation channel activity	molecular_function
	GO:0015269	calcium-activated potassium channel activity	molecular_function
	GO:0022839	ion gated channel activity	molecular_function
	GO:0004420	hydroxymethylglutaryl-CoA reductase (NADPH) activity	molecular_function
	GO:0016863	intramolecular oxidoreductase activity, transposing C=C bonds	molecular_function
	GO:0030492	hemoglobin binding	molecular_function
	GO:0005216	ion channel activity	molecular_function
	GO:0022838	substrate-specific channel activity	molecular_function
	GO:0015267	channel activity	molecular_function
	GO:0022803	passive transmembrane transporter activity	molecular_function

## Sheet: Table S4
Figure	GO_accession	GO terms	Type
Figure 5C	GO:0048308	organelle inheritance	biological_process
	GO:0048309	endoplasmic reticulum inheritance	biological_process
	GO:0007029	endoplasmic reticulum organization	biological_process
	GO:0051028	mRNA transport	biological_process
	GO:0006403	RNA localization	biological_process
	GO:0015931	nucleobase-containing compound transport	biological_process
	GO:0050657	nucleic acid transport	biological_process
	GO:0050658	RNA transport	biological_process
	GO:0051236	establishment of RNA localization	biological_process
	GO:0045033	peroxisome inheritance	biological_process
	GO:0010256	endomembrane system organization	biological_process
	GO:0044267	cellular protein metabolic process	biological_process
	GO:0008360	regulation of cell shape	biological_process
	GO:0022604	regulation of cell morphogenesis	biological_process
	GO:0006457	protein folding	biological_process
	GO:0051016	barbed-end actin filament capping	biological_process
	GO:0007617	mating behavior	biological_process
	GO:0019098	reproductive behavior	biological_process
	GO:0044705	multi-organism reproductive behavior	biological_process
	GO:0051701	interaction with host	biological_process
	GO:0005780	extrinsic component of intraperoxisomal membrane	cellular_component
	GO:0031312	extrinsic component of organelle membrane	cellular_component
	GO:0030479	actin cortical patch	cellular_component
	GO:0030863	cortical cytoskeleton	cellular_component
	GO:0030864	cortical actin cytoskeleton	cellular_component
	GO:0061645	endocytic patch	cellular_component
	GO:0005853	eukaryotic translation elongation factor 1 complex	cellular_component
	GO:0043772	acyl-phosphate glycerol-3-phosphate acyltransferase activity	molecular_function
	GO:0046789	host cell surface receptor binding	molecular_function
	GO:0046812	host cell surface binding	molecular_function
Figure 5D	GO:0002376	immune system process	biological_process
	GO:0006955	immune response	biological_process
	GO:0007129	synapsis	biological_process
	GO:0007130	synaptonemal complex assembly	biological_process
	GO:0045143	homologous chromosome segregation	biological_process
	GO:0070192	chromosome organization involved in meiosis	biological_process
	GO:0070193	synaptonemal complex organization	biological_process
	GO:0006913	nucleocytoplasmic transport	biological_process
	GO:0051169	nuclear transport	biological_process
	GO:0098813	nuclear chromosome segregation	biological_process
	GO:0009627	systemic acquired resistance	biological_process
	GO:0009814	defense response, incompatible interaction	biological_process
	GO:0010112	regulation of systemic acquired resistance	biological_process
	GO:0045132	meiotic chromosome segregation	biological_process
	GO:0000795	synaptonemal complex	cellular_component
	GO:0005882	intermediate filament	cellular_component
	GO:0045111	intermediate filament cytoskeleton	cellular_component
	GO:0008009	chemokine activity	molecular_function
	GO:0042379	chemokine receptor binding	molecular_function
	GO:0005125	cytokine activity	molecular_function
	GO:0001664	G-protein coupled receptor binding	molecular_function
	GO:0005126	cytokine receptor binding	molecular_function
	GO:0008191	metalloendopeptidase inhibitor activity	molecular_function
	GO:0010576	metalloenzyme regulator activity	molecular_function
	GO:0048551	metalloenzyme inhibitor activity	molecular_function
	GO:0004872	receptor activity	molecular_function
	GO:0016824	hydrolase activity, acting on acid halide bonds	molecular_function
	GO:0019120	hydrolase activity, acting on acid halide bonds, in C-halide compounds	molecular_function
	GO:0008900	hydrogen:potassium-exchanging ATPase activity	molecular_function
	GO:0022884	macromolecule transmembrane transporter activity	molecular_function

## Sheet: Table S5
Figure	GO_accession	GO terms	Type
Figure 6D	GO:0016054	organic acid catabolic process	BP
	GO:1901565	organonitrogen compound catabolic process	BP
	GO:0009063	cellular amino acid catabolic process	BP
	GO:0006790	sulfur compound metabolic process	BP
	GO:1901606	alpha-amino acid catabolic process	BP
	GO:1901605	alpha-amino acid metabolic process	BP
	GO:0044710	single-organism metabolic process	BP
	GO:0031328	positive regulation of cellular biosynthetic process	BP
	GO:0051173	positive regulation of nitrogen compound metabolic process	BP
	GO:0055114	oxidation-reduction process	BP
	GO:0009072	aromatic amino acid family metabolic process	BP
	GO:0006575	cellular modified amino acid metabolic process	BP
	GO:0051188	cofactor biosynthetic process	BP
	GO:0006559	L-phenylalanine catabolic process	BP
	GO:0006570	tyrosine metabolic process	BP
	GO:0006776	vitamin A metabolic process	BP
	GO:0019464	glycine decarboxylation via glycine cleavage system	BP
	GO:0006452	translational frameshifting	BP
	GO:0045901	positive regulation of translational elongation	BP
	GO:0045905	positive regulation of translational termination	BP
	GO:0005960	glycine cleavage complex	CC
	GO:0005751	mitochondrial respiratory chain complex IV	CC
	GO:0016491	oxidoreductase activity	MF
	GO:0003824	catalytic activity	MF
	GO:0016702	oxidoreductase activity, acting on single donors with incorporation of molecular oxygen, incorporation of two atoms of oxygen	MF
	GO:0016671	oxidoreductase activity, acting on a sulfur group of donors, disulfide as acceptor	MF
	GO:0004129	cytochrome-c oxidase activity	MF
	GO:0008483	transaminase activity	MF
	GO:0004807	triose-phosphate isomerase activity	MF
	GO:0004411	homogentisate 1,2-dioxygenase activity	MF
	GO:0004064	arylesterase activity	MF
	GO:0016918	retinal binding	MF
	GO:0010309	acireductone dioxygenase [iron(II)-requiring] activity	MF
	GO:0008113	peptide-methionine (S)-S-oxide reductase activity	MF
	GO:0008969	phosphohistidine phosphatase activity	MF
	GO:0004838	L-tyrosine:2-oxoglutarate aminotransferase activity	MF
	GO:0008373	sialyltransferase activity	MF
	GO:0051536	iron-sulfur cluster binding	MF
	GO:0048037	cofactor binding	MF
	GO:0016403	dimethylargininase activity	MF
	GO:0033743	peptide-methionine (R)-S-oxide reductase activity	MF
	GO:0004488	methylenetetrahydrofolate dehydrogenase (NADP+) activity	MF

## Sheet: Table S6
Figure	GO_accession	GO terms	Type
Figure 7D	GO:0009132	nucleoside diphosphate metabolic process	BP
	GO:0072524	pyridine-containing compound metabolic process	BP
	GO:0006096	glycolytic process	BP
	GO:0007010	cytoskeleton organization	BP
	GO:0007016	cytoskeletal anchoring at plasma membrane	BP
	GO:0009167	purine ribonucleoside monophosphate metabolic process	BP
	GO:1902589	single-organism organelle organization	BP
	GO:0051764	actin crosslink formation	BP
	GO:0070831	basement membrane assembly	BP
	GO:0006044	N-acetylglucosamine metabolic process	BP
	GO:0006363	termination of RNA polymerase I transcription	BP
	GO:0071586	CAAX-box protein processing	BP
	GO:0045947	negative regulation of translational initiation	BP
	GO:0050829	defense response to Gram-negative bacterium	BP
	GO:0043550	regulation of lipid kinase activity	BP
	GO:1901031	regulation of response to reactive oxygen species	BP
	GO:0008615	pyridoxine biosynthetic process	BP
	GO:0035434	copper ion transmembrane transport	BP
	GO:0000244	spliceosomal tri-snRNP complex assembly	BP
	GO:0006233	dTDP biosynthetic process	BP
	GO:0005581	collagen trimer	CC
	GO:0005856	cytoskeleton	CC
	GO:0044430	cytoskeletal part	CC
	GO:0099513	polymeric cytoskeletal fiber	CC
	GO:0001726	ruffle	CC
	GO:0005925	focal adhesion	CC
	GO:0005774	vacuolar membrane	CC
	GO:0016459	myosin complex	CC
	GO:0005861	troponin complex	CC
	GO:0070772	PAS complex	CC
	GO:0045098	type III intermediate filament	CC
	GO:0032040	small-subunit processome	CC
	GO:0000930	gamma-tubulin complex	CC
	GO:0005834	heterotrimeric G-protein complex	CC
	GO:0005874	microtubule	CC
	GO:0005882	intermediate filament	CC
	GO:0005201	extracellular matrix structural constituent	MF
	GO:0003779	actin binding	MF
	GO:0051015	actin filament binding	MF
	GO:0005200	structural constituent of cytoskeleton	MF
	GO:0004743	pyruvate kinase activity	MF
	GO:0030955	potassium ion binding	MF
	GO:0008081	phosphoric diester hydrolase activity	MF
	GO:0005198	structural molecule activity	MF
	GO:0016641	oxidoreductase activity, acting on the CH-NH2 group of donors, oxygen as acceptor	MF
	GO:0043565	sequence-specific DNA binding	MF
	GO:0048037	cofactor binding	MF
	GO:0004452	isopentenyl-diphosphate delta-isomerase activity	MF
	GO:0004342	glucosamine-6-phosphate deaminase activity	MF
	GO:0047390	glycerophosphocholine cholinephosphodiesterase activity	MF
	GO:0008190	eukaryotic initiation factor 4E binding	MF
	GO:0001530	lipopolysaccharide binding	MF
	GO:0004733	pyridoxamine-phosphate oxidase activity	MF
	GO:0005375	copper ion transmembrane transporter activity	MF
	GO:0004798	thymidylate kinase activity	MF
	GO:0008889	glycerophosphodiester phosphodiesterase activity	MF
